# Supplementary material for: Effect of Strain Rate on Mechanical Deformation Behavior in CuZr Metallic Glass
Source: Materials (Basel). 2024 May 23;17(11):2507. doi: 10.3390/ma17112507 (PMC11172737; doi:10.3390/ma17112507)
Supplement: Supplementary file 1 [file materials-17-02507-s001.zip]

Archive with 1 entries (1 files):
- materials-3011655-supplementary.pdf
